# Supplementary material for: Significant improvement of apple (Malus domestica Borkh.) transgenic plant production by pre-transformation with a Baby boom transcription factor
Source: Hortic Res. 2022 Jan 28;9:uhab014. doi: 10.1093/hr/uhab014 (PMC8795818; doi:10.1093/hr/uhab014)
Supplement: Web_Material_uhab014 [file web_material_uhab014.zip]

Archive with 2 entries (2 files):
- Supplemental Figures.docx
- Supplemental Tables.xlsx
