# Supplementary material for: Significant improvement of apple (Malus domestica Borkh.) transgenic plant production by pre-transformation with a Baby boom transcription factor
Source: Hortic Res. 2022 Jan 28;9:uhab014. doi: 10.1093/hr/uhab014 (PMC8795818; doi:10.1093/hr/uhab014)
Supplement: Web_Material_uhab014 [file web_material_uhab014.zip › Supplemental Tables.xlsx]

## Sheet: Table S1
Supplemental Table S1. IDs of BBM genes identified from four apple reference genomes.
Gene_ID	Gene name	Reference genome
MDP0000871080	MdBBM1	Golden Delicious'
HF38531-RA	MdBBM1	Hanfu' HFTH1
RG11g9298.t1	MdBBM1	Royal Gala' RGTH1
MDP0000125317	MdBBM2	Golden Delicious'
MD04G1247700	MdBBM2	Golden Delicious' GDDH13
HF31595-RA	MdBBM2	Hanfu', HFTH1
RG05g54441.t1	MdBBM2	Royal Gala' RGTH1

## Sheet: Table S2
Supplemental Table S2. FPKM values of 80 Small Auxin Up-regulated RNA (SAUR) genes in leaf tissues of GUS and MBM plants.
No.	Gene name	GUS			MBM8			MBM29
		1-1	1-2	1-3	1-1	1-2	1-3	1-1	1-2	1-3
1	MD01G1227100	30.1108	41.2264	41.7884	18.9238	17.7864	16.0082	14.7022	10.5533	14.462
2	MD02G1205700	91.3722	99.3459	85.8794	60.3701	63.9909	49.7311	40.7726	53.7709	60.4142
3	MD05G1051800	22.783	19.8849	23.9074	10.9556	5.45944	8.36694	10.5196	11.2646	11.9545
4	MD05G1052000	59.3359	59.6547	62.6463	44.665	31.0096	31.2064	17.5902	11.9145	16.8644
5	MD05G1052100	19.2779	19.1	20.3656	12.2197	12.2291	9.04534	4.13887	8.01518	4.48294
6	MD05G1113600	30.7436	33.9425	33.54	16.0652	11.0291	9.4054	6.83114	7.50832	11.2042
7	MD05G1113700	34.697	27.848	28.9603	18.2196	15.2532	13.0371	2.67677	2.40173	2.13009
8	MD07G1156400	72.5336	62.1216	53.6968	17.5169	24.1463	9.88527	6.94738	12.9976	16.468
9	MD07G1297400	50.6957	45.4678	49.3398	29.2897	26.2344	32.4627	23.9748	24.551	19.0323
10	MD10G1059200	74.6081	72.7369	71.9436	43.6116	50.0084	32.3371	26.0404	30.761	40.56
11	MD10G1059600	29.1455	24.367	30.6783	15.6502	15.9795	16.5471	15.8694	6.24449	11.8339
12	MD10G1059800	14.1539	10.0959	11.3227	5.76631	6.56477	6.49355	3.94618	4.8598	4.31016
13	MD10G1060900	40.5261	31.0389	38.2865	18.9203	24.2114	24.0685	15.8694	14.6505	21.5376
14	MD10G1061400	28.664	30.8632	29.5072	18.7122	15.3042	12.082	6.34204	9.61998	13.4793
15	MD02G1100000	4.51016	5.03621	4.80719	3.43143	5.06565	4.01788	2.34063	3.0471	3.74026
16	MD02G1100200	7.5355	10.5001	5.36719	3.52291	6.20765	4.72656	1.15345	2.17337	2.14173
17	MD05G1051600	10.5152	13.0822	10.6255	6.5312	6.98808	6.1056	7.76037	5.84891	7.68505
18	MD05G1051700	13.5196	16.7452	16.1596	9.90214	9.39023	5.4272	13.1064	11.2646	13.0219
19	MD05G1052400	5.05683	5.02045	4.91825	1.27662	1.32324	1.14186	4.00568	4.5942	3.23381
20	MD05G1052500	6.96463	5.54548	9.67681	8.09355	1.15712	9.88527	1.14222	4.3044	7.35236
21	MD05G1052800	9.28618	6.46973	8.66677	4.7755	7.87482	5.82465	2.13214	4.01744	4.61879
22	MD05G1053200	22.2155	17.9245	22.0978	17.87	18.8075	12.6885	10.3516	10.7417	11.1425
23	MD05G1113300	17.3869	13.9116	8.16695	4.8009	5.92407	2.45379	9.16935	9.40251	7.41253
24	MD05G1113400	20.6984	20.5073	21.1532	21.4898	20.1643	16.0245	11.2947	13.7227	15.815
25	MD10G1059500	6.12888	5.87128	3.61268	2.14898	0.44549	3.22919	2.46263	2.87247	3.0484
26	MD10G1059700	75.906	68.7657	52.3616	48.6486	51.655	36.5088	22.1766	35.5839	21.24
27	MD10G1060100	23.0334	14.9137	25.0142	18.9616	16.8151	19.8997	6.72566	8.23181	6.83115
28	MD10G1060200	9.71516	11.6033	6.87194	7.24112	4.35805	5.51569	3.44156	4.32311	2.13009
29	MD10G1060300	26.5688	22.1049	21.895	17.5825	18.4496	16.775	6.75179	11.3827	7.69798
30	MD10G1060500	67.9942	69.0931	60.673	47.9894	52.3382	41.32	26.763	27.9249	34.8656
31	MD10G1060800	38.0501	29.8901	40.8684	28.5814	20.047	30.6773	15.8312	17.6767	7.83875
32	MD10G1061000	9.83143	6.39728	8.69273	6.244	4.53041	3.68603	2.04438	1.76553	1.58167
33	MD10G1061100	10.11	12.209	18.2753	12.667	9.01431	6.29062	7.42811	7.19251	9.7697
34	MD10G1061300	82.4148	75.6958	96.4749	87.4243	58.4199	88.6978	62.1253	44.2922	44.1424
35	MD15G1014200	56.3942	63.1607	55.1309	53.9035	62.183	41.9025	28.1443	50.6364	43.3671
36	MD15G1222900	8.63551	7.86604	7.01624	7.41421	6.41261	5.74445	3.85832	4.89711	4.87559
37	MD15G1246800	7.87589	11.2238	8.01879	6.82852	6.45336	4.31133	10.028	15.0748	13.6344
38	MD00G1036600	108.12	92.3306	79.9377	130.498	132.569	122.955	70.7863	104.777	95.5259
39	MD05G1223400	21.7064	18.872	15.3216	10.5914	18.456	17.6287	19.6005	26.1994	33.7502
40	MD08G1124000	5.87057	6.28847	3.11438	5.43419	7.55285	3.84427	3.33607	5.2065	4.37989
41	MD10G1204800	4.19536	6.67191	2.25792	3.22346	3.18207	8.56723	2.13595	3.9457	5.13251
42	MD13G1123500	3.64814	3.46593	3.2256	4.4654	6.50878	3.14531	2.056	2.43916	1.41392
43	MD00G1067200	74.6581	74.5684	59.5029	83.178	81.4985	74.7597	60.8413	85.9141	84.5355
44	MD07G1117400	4.6026	5.89611	4.06951	12.3691	15.2813	13.0079	6.54518	10.6626	12.0265
45	MD08G1014900	15.9004	12.5885	15.1238	20.2734	23.5353	18.0608	19.2496	20.6367	17.0497
46	MD16G1240600	5.41694	7.92542	4.51584	7.29349	7.42483	4.61312	3.62464	8.3027	4.75076
47	MD00G1033700	1.42864	0.373254	1.42107	2.25417	1.09036	0.967788	3.69025	3.95357	4.2635
48	MD01G1106100	0	0	0	0	0	0	0	0	0
49	MD02G1133900	1.67064	0.997669	2.11021	0.602517	0.416346	0	2.63031	4.13007	4.47696
50	MD04G1082600	0.604426	0	0.26721	0.254317	0.527207	0.409449	0.624503	0.653725	0
51	MD04G1093700	0	0	0	0.28276	0	0	0	0	0
52	MD04G1095800	0	0	0	0	0	0	0	0	0
53	MD05G1052200	0.773848	3.05293	0.228073	0.217068	1.12497	0	1.24375	2.4551	0.219942
54	MD05G1052300	0.190575	0	0.674007	0	0	0	0.39381	0.989369	0.649979
55	MD05G1113500	0	0	0	0	0	0	0	0	0
56	MD06G1137300	0	0	0	0	0	0	0	0	0
57	MD07G1151400	0	0	0	0	0	0	0	0	0
58	MD07G1172500	0	0	0	0	0	0	0	0	0
59	MD07G1220700	0	0	0	0	0	0	0	0	0
60	MD08G1015100	1.01471	1.94413	2.84109	3.84254	2.36021	3.05505	2.56281	2.34129	3.46082
61	MD09G1166200	0	0	0	0	0	0	0	0.116294	0.114602
62	MD09G1166300	0	0	0	0	0	0	0	0	0
63	MD10G1058700	0	0	0	0	0	0	0	0	0
64	MD10G1060700	1.5133	2.37223	0.669014	1.11428	0.329993	0.170856	0.130298	0	0
65	MD11G1145300	0	0	0.285813	0.136011	0.140978	0	1.89261	3.63603	3.30749
66	MD12G1027600	1.19705	2.71046	0.882001	1.00733	0.870098	0.5406	0.687116	0.172624	0.680447
67	MD12G1088000	0	0	0	0	0	0	0	0	0
68	MD12G1088100	0	0	0	0	0	0	0	0	0
69	MD12G1088200	0	0	0	0	0	0	0	0	0
70	MD12G1097400	0	0	0	0	0	0	0	0	0
71	MD12G1098500	0	0	0	0	0	0	0	0	0
72	MD12G1113400	1.36197	1.06751	1.0537	0.85959	1.18797	1.69148	1.05541	2.5042	0.72581
73	MD12G1115800	0	0	0	0	0	0	0	0	0
74	MD14G1028000	0	0	0.175033	0.999524	0.863353	0	0.136358	0	0
75	MD14G1152100	0	0.337818	0	0	0	0	0	0.699237	0.137812
76	MD15G1014300	0.507357	0.176739	0.598125	0.853898	0.737566	1.06927	1.3979	1.02431	1.15361
77	MD15G1102700	0.295225	0.308528	0.261031	0.124218	1.54505	0.399982	0.406709	0.255444	0.881041
78	MD15G1223100	0.211049	0.220559	0.37321	1.42081	0.184087	0	0.43612	2.37394	0.899764
79	MD16G1124300	0.663298	2.25285	0.586473	1.2559	0	0	0.57111	0.28696	0.565566
80	MD17G1161400	0	0	0	0	0	0	0.183231	0	0.113408
Note: The transcript levels of 36 genes in the green regions showed decreased trends in two MBM plants compared to GUS plant, respectively. The 34 genes in the gray region showed extremely low expression levels (FPKM < 5) in all the samples. The 14 genes marked by the red color represent the differential expression genes (DEGs, padj < 0.01 and fold change > 1.5) in MBM plants compared to the GUS …

## Sheet: Table S3
Supplemental Table S3. Tissue culture media used in this study.
Component	Shoot maintenance medium	Shoot regeneration medium	Leaf expansion medium	Rooting medium	MS20 medium
Salts	MS	MS	MS	MS-mod	MS
Vitamins	B5	B5	HA2 Vitamin	CC	B5
Myo-inositol (g/L)	_	_	0.1	_	_
BA (mg/L)	1	5	_	_	_
NAA (mg/L)	_	1	0.1	_	_
2iP (mg/L)	_	_	8.3	_	_
TDZ (mg/L)	_	1	_	_	_
IBA (mg/L)	0.1	_	_	1	_
Agar (g/L)	7.5	_	7.5	7	_
Phytagel (g/L)	_	2.5	_	_	_
Sucrose (g/L)	30	_	30	30	20
Sorbitol (g/L)	_	40	_	_	_
MS-mod, MS salts with Ca2+, Mg2+- and micronutrients at 1/2 strength; CC, Myo-inositol (100 mg/L) and thiamine-HC1 (mg/L).
HA2 Vitamin stock (1000x)
Ingredient	mg/ml
Thiamine	0.8
Pyridoxine	1
Nicotinic acid	1
Glycine	4
Biotin	0.08

## Sheet: Table S4
Supplemental Table S4. Primers used for ddPCR analyses.
Primer name	Primer primer (5' to 3')
MdBBM1-F	GTGAAGTCGATTCTGGAGAGCA
MdBBM1-R	TCATCAGCTTTTCGCGTTGATC
MdALS-F	GGCCCCTATCTCCCGATTTG
MdALS-R	CTAACCAAGTTCGTTGCGCC
MdACT-F	TGACCGAATGAGCAAGGAAATTACT
MdACT-R	TACTCAGCTTTGGCAATCCACATC
PP2A-F	GACCCTGATGTTGATGTTCGCT
PP2A-R	GAGGGATTTGAAGAGAGATTTC
